# Supplementary material for: The AMPylase FIC-1 modulates TGF-β signaling in Caenorhabditis elegans
Source: Front Mol Neurosci. 2022 Nov 24;15:912734. doi: 10.3389/fnmol.2022.912734 (PMC9730714; doi:10.3389/fnmol.2022.912734)
Supplement: Supplementary file 1 [file Table_1.XLSX]

## Sheet: Sheet1
		Strain	genotype	source
		N2	Wild-type	CGC
		VB1605	svIs69[daf-28p::DAF-28::GFP]	CGC
		FK181	ksIs2[daf-7p::GFP + rol-6(su1006)]	CGC
		BW1940	ctIs40 ([dbl-1(+) + sur-5p::GFP])	CGC
		CB1372	daf-7(e1372) III)	CGC
		CB1376	daf-3(e1376) X)	CGC
		DA2202	adEx2202 [gpa-4p::daf-7 + rol-6p::GFP]	CGC
		MT22849	(n5823 IV [fic-1 KO])	Ref 18
		MT23503	nIs733 (fic-1p::FIC-1(E274G); myo-3p::mCherry)	Ref 18
		MT24419	nIs774(hsp16p::Fic-1 E274G; myo-3p;mCherry)	Ref 20
		MTX26	(nIs774 [hsp16p::Fic-1 E274G; myo-3p;mCherry]; daf-3(e1376) X]	This study
		MTX33	(n5823 IV; ksIs2 [daf-7p::GFP + rol-6(su1006)]	This study
		MTX38	(nIs733 [fic-1p::FIC-1(E274G); myo-3p::mCherry]; ksIs2 [daf-7p::GFP + rol-6(su1006)]	This study
		MTX39	(n5823 IV; daf-3(e1376) X)	This study
		MTX40	(n5823 IV; daf-7(e1372) III)	This study
		MTX41	(nIs733 [fic-1p::FIC-1(E274G); myo-3p::mCherry]; daf-3(e1376) X)	This study
		MTX42	(nIs733 [fic-1p::FIC-1(E274G); myo-3p::mCherry]; daf-7(e1372) III)	This study
		MTX43	(n5823 IV; ctIs40 [dbl-1(+) + sur-5::GFP])	This study
		MTX44	(nIs733 [fic-1p::FIC-1(E274G); myo-3p::mCherry]; ctIs40 [dbl-1(+) + sur-5::GFP])	This study
		MTX41	(nIs733 [fic-1p::FIC-1(E274G); myo-3p::mCherry]; pmyo-3;mCherry]; ctIs40 [dbl-1(+) + sur-5::GFP])	This study
		MTX28	(nIs774 [hsp16p::Fic-1 E274G; myo-3p;mCherry]; svIs69[daf-28p::DAF-28::GFP])	This study
