# Supplementary material for: The AMPylase FIC-1 modulates TGF-β signaling in Caenorhabditis elegans
Source: Front Mol Neurosci. 2022 Nov 24;15:912734. doi: 10.3389/fnmol.2022.912734 (PMC9730714; doi:10.3389/fnmol.2022.912734)
Supplement: Supplementary file 2 [file Table_2.XLSX]

## Sheet: Sheet1
primer name	sequence	directionality	target	Reference
prMT-RT202	ATGGGGGTCGCTGAAGAATG	fwd	C. elegans math-38	Hu et al.
prMT-RT203	ACGGATTTGGAGCTTCCACC	rev	C. elegans math-38	Hu et al.
prMT-RT206	CAGCAGTCATCCACGTGGCT	fwd	C. elegans daf-1	Hu et al.
prMT-RT207	TCCGTCTCGCGTAGAGGATCT	rev	C. elegans daf-1	Hu et al.
prMT-RT212	CGTCTACTGTCTCTCACGAATGTGC	fwd	C. elegans daf-8	Hu et al.
prMT-RT213	GGAGCTCCCATACAAGTGAGTACAC	rev	C. elegans daf-8	Hu et al.
prMT-RT214	CCGAACTTGTACGGGTTTCCAACT	fwd	C. elegans daf-3	Hu et al.
prMT-RT215	TGCCTTGTTGGGACGTATGGTTT	rev	C. elegans daf-3	Hu et al.
prMT-RT216	AGGCAATGGTCAGAGAAGCTC	fwd	C. elegans llys-4	Boehnisch et al.
prMT-RT217	TGAGAAATCCTTAATTCCATCATAG	rev	C. elegans llys-4	Boehnisch et al.
prMT-RT220	GACGTGGACATCGTAACGTATT	fwd	C. elegans lon-1	This study
prMT-RT221	GAAAGCTGGCATCGCATAAAG	rev	C. elegans lon-1	This study
prMT-RT232	CTCCAAACACTATCTGGCAGTC	fwd	C. elegans sma-3	This study
prMT-RT233	CTTGCACTTCTCCTCCATCTTC	rev	C. elegans sma-3	This study
prMT-RT234	GATATGCACCGATGTCCGT	fwd	C. elegans sma-4	This study
prMT-RT235	GGGGTTTCCTTAATAGTTTTCC	rev	C. elegans sma-4	This study
prMT-RT077	CTGCTGGACAGGAAGATTACG	fwd	C. elegans cdc-42	Ewald et al.
prMT-RT088	CTCGGACATTCTCGAATGAAG	rev	C. elegans cdc-42	Ewald et al.
